# Supplementary material for: Interdependent action of KH domain proteins Krr1 and Dim2 drive the 40S platform assembly
Source: Nat Commun. 2017 Dec 20;8:2213. doi: 10.1038/s41467-017-02199-4 (PMC5738357; doi:10.1038/s41467-017-02199-4)
Supplement: Supplementary file 4 — Supplementary Data 1 [file 41467_2017_2199_MOESM4_ESM.xlsx]

## Sheet: Figure 2d
Protein IDs	iBAQ Krr1-FTpA, GAL::DIM2, GAL (normalized to bait)	iBAQ Krr1-FTpA, GAL::DIM2, GLU
ACT1_YFL039C	165269	158330
AHA1_YDR214W	0	18639
AIR2_YDL175C	57043	0
ARD1_YHR013C	396518	0
ARX1_YDR101C	103725	150760
ASC1_YMR116C	2.55904e+08	158550000
ATP1_YBL099W	19438.8	21783
ATP2_YJR121W	122254	0
BCK2_YER167W	340674	110750
BFR2_YDR299W	2.79222e+07	39288000
BMS1_YPL217C	3.11504e+07	45621000
BOI1_YBL085W	0	4981
BRX1_YOL077C	121031	1188400
BUD21_YOR078W	2.64418e+07	34668000
BUD22_YMR014W	1.16292e+06	3788400
CBF5_YLR175W	2.14104e+07	43158000
CBP2_YHL038C	199429	26212
CCT2_YIL142W	601439	1024800
CCT3_YJL014W	170324	412150
CCT4_YDL143W	333137	703520
CCT5_YJR064W	64210.7	166100
CCT6_YDR188W	450690	610110
CCT7_YJL111W	181179	371640
CCT8_YJL008C	511654	751410
CDC73_YLR418C	44163.6	130790
CEG1_YGL130W	676679	7840.6
CGR1_YGL029W	0	105600
CIC1_YHR052W	73272.9	1260500
CKA2_YOR061W	0	56310
CMS1_YLR003C	1.24966e+06	4913700
COX2_Q0250	16472.9	32770
CSL4_YNL232W	0	14505000
CTK1_YKL139W	145772	80280
CTK2_YJL006C	203918	70300
CTK3_YML112W	41142.5	0
CTR3_YLR411W	18920.5	0
CTR9_YOL145C	87086.1	423840
DAL2_YIR029W	569157	151090
DBP2_YNL112W;DBP1_YPL119C	1.9188e+06	6446000
DBP3_YGL078C	19991.8	188220
DBP8_YHR169W	44530.2	19206
DBP9_YLR276C	31709.9	38959
DED1_YOR204W	10281.4	15250
Dhr1/ECM16_YMR128W	2.47081e+06	20665000
DIM1_YPL266W	622725	985480
DIP2_YLR129W	2.7701e+07	40181000
DIS3_YOL021C	0	14728000
DPM1_YPR183W	0	60941
DRS1_YLL008W	108625	89857
DSS1_YMR287C	79729.3	0
EBP2_YKL172W	95677.5	669380
EFG1_YGR271C-A	1.04684e+07	13182000
EFT2_YDR385W;EFT1_YOR133W	0	16559
EMG1_YLR186W	6.35149e+07	94529000
ENP1_YBR247C	4.10859e+07	85998000
ENP2_YGR145W	2.68161e+07	40818000
ERB1_YMR049C	237294	1551400
ERG25_YGR060W	0	38345
ERV14_YGL054C	0	233590
ESF1_YDR365C	1.94568e+06	1962000
ESF2_YNR054C	472619	429520
FAF1_YIL019W	7.84934e+06	3764300
FAL1_YDR021W	68291.7	0
FAP7_YDL166C	0	22339000
FAU1_YER183C	0	0
FCF1_YDR339C	1.30492e+07	19706000
FCF2_YLR051C	2.19892e+07	31507000
FKH1_YIL131C	39752.1	0
FMP21_YBR269C	79499.1	0
FPR4_YLR449W;FPR3_YML074C	0	84476
FUN12_YAL035W	244123	306380
FYV7_YLR068W	245808	2629300
GAL1_YBR020W	125348	0
GAR1_YHR089C	2.7845e+07	36377000
GBP2_YCL011C	690170	999750
GCD1_YOR260W	1.82838e+06	1903700
GCD10_YNL062C	46687	61871
GCD11_YER025W	294437	274400
GCD14_YJL125C	83446.3	38001
GDE1_YPL110C	74384.1	344120
GEA1_YJR031C	0	41578
GRX6_YDL010W	24510	30766
HAS1_YMR290C	2.48123e+07	27880000
HCA4_YJL033W	2.94347e+06	2238500
HCR1_YLR192C	114301	0
HHF2_YNL030W;HHF1_YBR009C	1.19514e+07	8062900
HHO1_YPL127C	542161	76229
HHT2_YNL031C;HHT1_YBR010W	2.29487e+06	1265100
HIS1_YER055C	0	69170
HMO1_YDR174W	0	96050
HRB1_YNL004W	339761	28762
HRR25_YPL204W;YCK3_YER123W	155366	749830
HSC82_YMR186W;HSP82_YPL240C	15026	60685
HTA2_YBL003C;HTA1_YDR225W	1.63109e+07	6045900
HTB2_YBL002W;HTB1_YDR224C	8.94243e+06	6765500
HTZ1_YOL012C	1.34363e+06	432830
ICL2_YPR006C	0	24033
IMD2_YHR216W;IMD1_YAR073W;YAR075W_YAR075W	107151	76514
IMD3_YLR432W	8.90655e+06	9519100
IMD4_YML056C	800290	1153700
IMP3_YHR148W	3.03941e+07	44142000
IMP4_YNL075W	3.09639e+07	49527000
IRR1_YIL026C	0	55923
KCS1_YDR017C	0	4785.5
KGD2_YDR148C	70686.5	0
KRE33_YNL132W	4.86471e+07	56907000
KRI1_YNL308C	1.05558e+08	113400000
KRR1_YCL059C	3.2515e+08	325150000
KSP1_YHR082C	170080	76171
LCP5_YER127W	2.64431e+07	37497000
LEO1_YOR123C	18537.2	35778
LHP1_YDL051W	640551	614380
LOC1_YFR001W	58760	351360
LRP1_YHR081W	0	21807000
LSG1_YGL099W	145270	240510
LSM2_YBL026W	112624	0
LSM3_YLR438C-A	98469.7	0
LSM4_YER112W	143624	0
LSM5_YER146W	166864	0
LTV1_YKL143W	0	251140
MAK16_YAL025C	0	565110
MAK21_YDR060W	418987	1401800
MAK5_YBR142W	30953.6	160350
MET7_YOR241W	0	0
MGM101_YJR144W	152177	42712
MIS1_YBR084W;ADE3_YGR204W	1.17909e+06	1865800
MLC1_YGL106W	27784.6	0
MNL1_YHR204W	0	240600
MNP1_YGL068W	0	76524
MPD1_YOR288C	183880	33398
MPH1_YIR002C	20712.1	0
MPP10_YJR002W	2.60894e+07	39721000
MPP6_YNR024W	0	374260
MRD1_YPR112C	1.24136e+06	7681000
MRP7_YNL005C	24549.9	0
MRPL11_YDL202W	73507	0
MRPL17_YNL252C	626764	0
MRPL35_YDR322W	103897	0
MRPL36_YBR122C	114815	0
MRPL40_YPL173W	38603.6	0
MRPL7_YDR237W	115303	0
MRPS8_YMR158W	68435.7	0
MRT4_YKL009W	1.67662e+06	3637900
MSS116_YDR194C	4.2318e+06	850250
MTR3_YGR158C	0	8380700
MTR4_YJL050W	13110.9	6898900
MVP1_YMR004W	461263	999350
MYO2_YOR326W	33540.1	0
NAN1_YPL126W	4.13585e+07	63928000
NAT1_YDL040C	501197	51487
NAT5_YOR253W	97020.3	0
NEO1_YIL048W	0	320040
NHP2_YDL208W	3.00353e+07	72801000
NOB1_YOR056C	8.37022e+06	11007000
NOC2_YOR206W	246914	757340
NOC4_YPR144C	2.33577e+07	51601000
NOG1_YPL093W	60518.2	194340
NOP1_YDL014W	6.44448e+07	123720000
NOP10_YHR072W-A	5.41299e+06	14303000
NOP12_YOL041C	447784	1019600
NOP13_YNL175C	78908.8	183860
NOP14_YDL148C	3.78332e+07	72519000
NOP15_YNL110C	90378.6	767300
NOP16_YER002W	0	888440
NOP2_YNL061W	0	57233
NOP4_YPL043W	36467.3	78840
NOP56_YLR197W	3.59271e+07	68850000
NOP58_YOR310C	1.7606e+07	41539000
NOP6_YDL213C	5.4737e+06	15803000
NOP7_YGR103W	117829	1187200
NOP8_YOL144W	0	32097
NOP9_YJL010C	1.11017e+06	11735000
NPL3_YDR432W	346320	539930
NSA1_YGL111W	0	340120
NSR1_YGR159C	1.92587e+06	19671000
NUG1_YER006W	57817.3	213290
ORC6_YHR118C	20602.7	0
OXP1_YKL215C	20637.5	0
PAB1_YER165W	567884	2622000
PAF1_YBR279W	0	215270
PAP2_YOL115W	85760.1	0
PAT1_YCR077C	38687.2	49788
PET127_YOR017W	105113	0
PET9_YBL030C;AAC3_YBR085W;AAC1_YMR056C	15791.3	21881
PFK26_YIL107C	490908	203350
PHO5_YBR093C	0	0
PMA1_YGL008C;PMA2_YPL036W	23719.1	96222
DIM2/PNO1_YOR145C	2.40779e+07	2467200
POL5_YEL055C	60855.2	32754
POR1_YNL055C	160099	64224
PRP43_YGL120C	1.18227e+06	1653300
PRS4_YBL068W	0	22731
PSA1_YDL055C	0	15827
PUF6_YDR496C	0	356640
PWP2_YCR057C	2.78862e+07	35773000
PXR1_YGR280C	0	96116
Q0297_Q0297	0	825700
RAI1_YGL246C	41440.8	80777
RAT1_YOR048C	50092.7	28321
RCL1_YOL010W	2.85755e+07	42470000
RIO2_YNL207W	115410	459670
RIX1_YHR197W	19298.6	0
RKR1_YMR247C	125497	397930
RLP7_YNL002C	326771	1606900
ROK1_YGL171W	2.03069e+07	13064000
RPA12_YJR063W	0	331530
RPA135_YPR010C	0	386050
RPA34_YJL148W	0	472260
RPA49_YNL248C	27284.3	193220
RPB10_YOR210W	286013	768530
RPB5_YBR154C	44383.5	175850
RPB8_YOR224C	0	103630
RPC19_YNL113W	0	283500
RPC40_YPR110C	29317.6	450560
RPF1_YHR088W	0	242390
RPF2_YKR081C	71328.2	300640
RPL10_YLR075W	8.75272e+07	94353000
RPL11B_YGR085C;RPL11A_YPR102C	7.59468e+07	71573000
RPL12B_YDR418W;RPL12A_YEL054C	1.04592e+08	100720000
RPL13A_YDL082W	1.93114e+06	1220300
RPL13B_YMR142C	1.59881e+08	150080000
RPL14B_YHL001W;RPL14A_YKL006W	6.86968e+07	71866000
RPL15A_YLR029C	8.1175e+07	94428000
RPL16A_YIL133C	1.30685e+07	19434000
RPL16B_YNL069C	6.56718e+07	66586000
RPL17A_YKL180W	1.73951e+07	18143000
RPL17B_YJL177W	1.40794e+08	144470000
RPL18B_YNL301C;RPL18A_YOL120C	6.88807e+07	54037000
RPL19B_YBL027W;RPL19A_YBR084C-A	1.61707e+08	177080000
RPL1B_YGL135W;RPL1A_YPL220W	9.5554e+07	99968000
RPL20B_YOR312C;RPL20A_YMR242C	1.32537e+08	131900000
RPL21A_YBR191W	6.85746e+07	72016000
RPL21B_YPL079W	2.24162e+06	2264500
RPL22A_YLR061W	5.27293e+07	41117000
RPL22B_YFL034C-A	2.50039e+06	597230
RPL23B_YER117W;RPL23A_YBL087C	5.00593e+07	46978000
RPL24A_YGL031C	1.34775e+08	134290000
RPL24B_YGR148C	6.96614e+06	6433400
RPL25_YOL127W	1.34003e+08	116930000
RPL26A_YLR344W	6.66634e+06	8053100
RPL26B_YGR034W	1.02915e+08	87933000
RPL27A_YHR010W;RPL27B_YDR471W	1.14832e+08	139610000
RPL28_YGL103W	4.54433e+07	49245000
RPL29_YFR032C-A	1.09815e+06	2572800
RPL2B_YIL018W;RPL2A_YFR031C-A	1.52935e+08	162300000
RPL3_YOR063W	7.88856e+07	78059000
RPL30_YGL030W	1.27537e+08	98411000
RPL31A_YDL075W	7.52626e+07	72556000
RPL31B_YLR406C	1.65257e+06	1190000
RPL32_YBL092W	5.19023e+07	42390000
RPL33A_YPL143W	9.41431e+07	83418000
RPL33B_YOR234C	1.13846e+07	10881000
RPL34B_YIL052C;RPL34A_YER056C-A	4.21919e+07	48351000
RPL35B_YDL136W;RPL35A_YDL191W	1.55533e+08	145010000
RPL36A_YMR194W	2.71029e+06	1298200
RPL36B_YPL249C-A	1.40691e+08	127680000
RPL37A_YLR185W	9.80466e+06	8868900
RPL37B_YDR500C	2.02117e+06	2284500
RPL38_YLR325C	7.38272e+07	55860000
RPL39_YJL189W	6.09362e+07	33364000
RPL40B_YKR094C;RPL40A_YIL148W;UBI4_YLL039C	1.44846e+06	944430
RPL42B_YHR141C;RPL42A_YNL162W	1.17717e+07	11477000
RPL43B_YJR094W-A;RPL43A_YPR043W	9.50525e+07	75667000
RPL4A_YBR031W	1.38659e+08	149830000
RPL4B_YDR012W	2.69769e+06	3365200
RPL5_YPL131W	8.39916e+07	112080000
RPL6A_YML073C	2.03571e+07	21811000
RPL6B_YLR448W	7.9494e+07	87020000
RPL7A_YGL076C	1.24888e+08	122220000
RPL7B_YPL198W	1.1441e+06	1264400
RPL8A_YHL033C	6.50802e+06	4951500
RPL8B_YLL045C	9.9572e+07	96935000
RPL9A_YGL147C	9.00506e+07	84153000
RPL9B_YNL067W	5.80707e+06	4213700
RPN1_YHR027C	0	24782
RPN3_YER021W	0	14531
RPN5_YDL147W	0	13084
RPN8_YOR261C	38015.8	99310
RPN9_YDR427W	0	12720000
RPP0_YLR340W	1.31212e+08	128710000
RPP1A_YDL081C	3.02372e+06	2461000
RPP1B_YDL130W	4.13315e+07	34864000
RPP2A_YOL039W	1.58414e+07	29421000
RPP2B_YDR382W	2.8101e+07	30355000
RPS0A_YGR214W	2.43043e+08	179850000
RPS0B_YLR048W	8.93253e+06	3622800
RPS10A_YOR293W	2.97048e+08	165430000
RPS11B_YBR048W;RPS11A_YDR025W	2.39904e+08	161560000
RPS12_YOR369C	3.13986e+08	234560000
RPS13_YDR064W	4.11026e+08	320840000
RPS14A_YCR031C	2.1332e+07	11304000
RPS14B_YJL191W	5.32708e+08	444600000
RPS15_YOL040C	2.32097e+08	140060000
RPS16B_YDL083C;RPS16A_YMR143W	2.73769e+08	198800000
RPS17B_YDR447C;RPS17A_YML024W	5.11281e+08	350970000
RPS18B_YML026C;RPS18A_YDR450W	3.87361e+08	267300000
RPS19B_YNL302C;RPS19A_YOL121C	2.51222e+08	151850000
RPS1A_YLR441C	1.55135e+08	81586000
RPS1B_YML063W	2.27802e+07	11545000
RPS2_YGL123W	2.65975e+08	139900000
RPS20_YHL015W	2.23866e+08	153140000
RPS21A_YKR057W	1.42672e+08	88791000
RPS21B_YJL136C	1.94195e+07	13901000
RPS22B_YLR367W;RPS22A_YJL190C	2.20587e+08	187930000
RPS23B_YPR132W;RPS23A_YGR118W	1.12589e+08	99352000
RPS24B_YIL069C;RPS24A_YER074W	4.28312e+08	260280000
RPS25B_YLR333C;RPS25A_YGR027C	3.47542e+08	185500000
RPS26A_YGL189C	1.27373e+08	39243000
RPS27B_YHR021C;RPS27A_YKL156W	3.24237e+08	177250000
RPS28A_YOR167C;RPS28B_YLR264W	2.32162e+08	113560000
RPS29A_YLR388W	1.0311e+08	65713000
RPS29B_YDL061C	3.64519e+07	9607200
RPS3_YNL178W	3.12044e+08	191450000
RPS30B_YOR182C;RPS30A_YLR287C-A	9.09149e+07	40117000
RPS31_YLR167W	5.21043e+07	34282000
RPS4B_YHR203C;RPS4A_YJR145C	2.64444e+08	184350000
RPS5_YJR123W	2.5674e+08	186920000
RPS6B_YBR181C;RPS6A_YPL090C	3.63619e+08	236170000
RPS7A_YOR096W	2.34451e+08	178880000
RPS7B_YNL096C	4.11412e+07	13954000
RPS8B_YER102W;RPS8A_YBL072C	3.52391e+08	216400000
RPS9A_YPL081W	4.63655e+06	658040
RPS9B_YBR189W	3.029e+08	224000000
RPT1_YKL145W	156228	29507
RPT2_YDL007W	0	79263
RPT4_YOR259C	0	56000
RPT6_YGL048C	92417.1	226330
RRN7_YJL025W	0	39899
RRP1_YDR087C	80394.3	131170
RRP12_YPL012W	3.08057e+07	60706000
RRP17_YDR412W	198246	0
RRP3_YHR065C	0	95337
RRP36_YOR287C	137322	36220
RRP4_YHR069C	40878.8	16906000
RRP40_YOL142W	0	9243200
RRP42_YDL111C	24281.1	17700000
RRP43_YCR035C	0	8951500
RRP45_YDR280W	0	12062000
RRP46_YGR095C	0	17543000
RRP5_YMR229C	3.25703e+07	26606000
RRP6_YOR001W	99667.1	25405000
RRP7_YCL031C	2.14014e+07	17051000
RRP8_YDR083W	1.03704e+06	2049400
RRP9_YPR137W	3.07658e+07	50990000
RRS1_YOR294W	98008	354670
RRT14_YIL127C	1.12603e+07	13449000
RSA3_YLR221C	0	77047
RSM28_YDR494W	279119	48393
RTF1_YGL244W	69177.8	466790
SAC7_YDR389W	0	23820
SAS10_YDL153C	1.71867e+07	27262000
SBP1_YHL034C	984234	463150
SCS2_YER120W	197590	982170
SEC11_YIR022W	439064	563210
SEH1_YGL100W	19366.8	56916
SGD1_YLR336C	2.86218e+06	1919700
SHM1_YBR263W;SHM2_YLR058C	982807	1892200
SKI6_YGR195W	0	17028000
SLF1_YDR515W	1.06045e+06	0
SLX9_YGR081C	1.65295e+06	7899000
SNU13_YEL026W	4.06846e+07	61130000
SOF1_YLL011W	2.85125e+07	31229000
SPF1_YEL031W	0	0
SPO21_YOL091W	112132	0
SQS1_YNL224C	711019	610980
SRO9_YCL037C	5.72064e+06	4080900
SRP40_YKR092C	0	4254300
SRP72_YPL210C	124072	107100
SSA1_YAL005C;KAR2_YJL034W	671084	891220
SSA2_YLL024C;SSA4_YER103W	0	89637
SSB1_YDL229W	8.00959e+06	14186000
SSB2_YNL209W	182401	296220
SSF1_YHR066W;SSF2_YDR312W	0	180940
SSH1_YBR283C	0	145840
SSS1_YDR086C	168896	575770
SSZ1_YHR064C	0	170390
STM1_YLR150W	1.15997e+08	70639000
SUI2_YJR007W	16636.3	27697
SUI3_YPL237W	337960	790070
SUP35_YDR172W	176356	32930
SUR4_YLR372W	0	49765
SYP1_YCR030C	33257.1	11133
TAE2_YPL009C	0	18350
TAF14_YPL129W	14816.4	0
TCP1_YDR212W	227017	505170
TDH3_YGR192C;TDH2_YJR009C;TDH1_YJL052W	357458	249310
TEF2_YBR118W;TEF1_YPR080W	4.15437e+06	4136000
TIF34_YMR146C	13779.7	0
TIF4631_YGR162W;TIF4632_YGL049C	23220	14196
TIF6_YPR016C	277537	177340
TMA10_YLR327C	662853	0
TMA16_YOR252W	0	42706
TMA64_YDR117C	19863.2	0
TPO5_YKL174C	98215.1	179460
TRM1_YDR120C	19891.5	0
TSR1_YDL060W	5.86109e+06	7746000
UBP10_YNL186W	0	72448
UPC2_YDR213W	0	63626
URA2_YJL130C	78095.9	0
UTP10_YJL109C	3.03761e+07	46460000
UTP11_YKL099C	1.80986e+07	26470000
UTP13_YLR222C	2.30387e+07	35324000
UTP14_YML093W	1.67726e+07	17510000
UTP15_YMR093W	4.03206e+07	64551000
UTP18_YJL069C	3.3913e+07	55091000
UTP20_YBL004W	1.13213e+07	27164000
UTP21_YLR409C	3.08083e+07	44259000
UTP22_YGR090W	3.40429e+07	27191000
UTP23_YOR004W	5.69466e+06	20210000
UTP25_YIL091C	986858	385780
UTP30_YKR060W	2.04484e+07	4997800
UTP4_YDR324C	3.34732e+07	48201000
UTP5_YDR398W	2.39557e+07	43435000
UTP6_YDR449C	2.51222e+07	34700000
UTP7_YER082C;REV__DAD3_YBR233W-A	3.23208e+07	38774000
UTP8_YGR128C	2.62811e+07	40192000
UTP9_YHR196W	2.70489e+07	37273000
VMA2_YBR127C	48206	102960
XRN1_YGL173C	88665.5	100510
YBL044W_YBL044W	0	65478
YCR016W_YCR016W	0	210040
YCR087C-A_YCR087C-A	234876	1346400
YDR514C_YDR514C	38435.1	43968
YER053C-A_YER053C-A	0	529930
YGR054W_YGR054W	196176	459970
YGR169C-A_YGR169C-A	0	0
YGR210C_YGR210C	49794.3	0
YHL018W_YHL018W	0	124700
YHR127W_YHR127W	243724	16516
YJL070C_YJL070C	0	57138
YLR419W_YLR419W	70178.4	95590
YLR422W_YLR422W	13441.5	0
YMR310C_YMR310C	0	63239
YNL050C_YNL050C	122863	193420
YPL073C_YPL073C	0	82519
YRA1_YDR381W	1.94439e+07	9516000
YTA12_YMR089C	0	0
YTM1_YOR272W	44642	1243600
ZUO1_YGR285C	35744.5	131080

## Sheet: Supplementary Figure 7
Protein IDs	name	iBAQ Dhr1-FTpA, GAL::DIM2, GAL (normalized)	iBAQ Dhr1-FTpA, GAL::DIM2, GLU
YIL019W	FAF1	70468.2	1904200
YHR065C	RRP3	85234.7	1634300
YGR158C	MTR3	192790	3115200
YGR195W	SKI6	399432	6427800
YOL021C	DIS3	781588	11979000
YJL050W	MTR4	626458	9349000
YOR001W	RRP6	1.65521e+06	24057000
YGR095C	RRP46	576458	8358400
YDR280W	RRP45	558009	7604400
YOL142W	RRP40	450557	6097300
YDL111C	RRP42	637576	8226600
YHR069C	RRP4	781249	9296300
YOL144W	NOP8	6752.97	78645
YNL232W	CSL4	717215	8273500
YCR035C	RRP43	412388	4619600
YHR081W	LRP1	553460	6004200
YCL059C	KRR1	759424	7089000
YLL011W	SOF1	1.78877e+06	14249000
YER082C;REV__YBR233W-A	UTP7	2.35192e+06	18454000
YPR169W	JIP5	12215.1	94061
YKL104C	GFA1	24436.3	187730
YDR398W	UTP5	3.6263e+06	27386000
YNL112W	DBP2	297532	2240200
YDR339C	FCF1	709775	5319700
YGR159C	NSR1	55623.1	413520
YDR299W	BFR2	1.37539e+06	10166000
YPL126W	NAN1	6.22998e+06	45768000
YKL099C	UTP11	262679	1908600
YLR051C	FCF2	942161	6698500
YHR062C	RPP1	13865.2	97933
YOR078W	BUD21	995149	6997700
YIL127C	RRT14	68368	479980
YDR324C	UTP4	3.07186e+06	21382000
YGR128C	UTP8	3.52347e+06	23522000
YDR083W	RRP8	311433	2047500
YKL172W	EBP2	31711.8	206600
YMR093W	UTP15	6.39378e+06	40559000
YOR133W;YDR385W	EFT1	56305.4	352650
YML085C;YML124C	TUB1	26244.9	162540
YOR341W	RPA190	22573.2	138930
YDR388W	RVS167	20232.3	122620
YNR053C	NOG2	53845.9	325880
YPL110C	GDE1	14772.6	88969
YHR196W	UTP9	4.34636e+06	25489000
YDR449C	UTP6	2.66042e+06	15400000
YPR010C	RPA135	80099.2	457490
YJL109C	UTP10	5.31648e+06	30243000
YGR145W	ENP2	1.00492e+06	5558700
YHR088W	RPF1	12367.5	68410
YPR144C	NOC4	5.24026e+06	28606000
YER127W	LCP5	1.07169e+06	5848500
YGL078C	DBP3	36252.1	194520
YIL075C;YJR137C	RPN2	31183.2	163670
YNL308C	KRI1	488447	2544300
YER006W	NUG1	45901.3	238230
YJL069C	UTP18	4.22175e+06	21515000
YNL132W	KRE33	3.21413e+06	16370000
YBR279W	PAF1	33611.2	160890
YDL014W	NOP1	7.1257e+06	33914000
YLR197W	NOP56	8.64118e+06	41120000
YLR129W	DIP2	4.24607e+06	20151000
YLR418C	CDC73	38249.5	180210
YKR081C	RPF2	81529.2	379630
YOR259C	RPT4	28867.7	130440
YDR394W	RPT3	27206.6	118160
YPR137W	RRP9	5.02867e+06	21510000
YCR057C	PWP2	4.63864e+06	19430000
YOR310C	NOP58	5.01222e+06	20207000
YLR336C	SGD1	27800.6	111440
YAL038W;YOR347C	CDC19	57778.9	230820
YKL014C	URB1	16601.7	66224
YGL048C	RPT6	91345.3	361530
YMR246W	FAA4	16901.8	66591
YDR214W	AHA1	17036.1	66219
YBL004W	UTP20	5.93431e+06	22830000
YDL148C	NOP14	6.43637e+06	24568000
YBR247C	ENP1	5.94532e+06	22378000
YLR409C	UTP21	5.11336e+06	19056000
YDL097C	RPN6	17605.9	64939
YNL075W	IMP4	2.70953e+06	9965300
YLR186W	EMG1	7.9752e+06	28955000
YMR039C	SUB1	17089.3	59870
YOR204W;YPL119C	DED1	88060.8	307970
YJR002W	MPP10	8.85096e+06	30712000
YJR072C	NPA3	14860.9	51493
YDL031W	DBP10	12916.8	44491
YJL130C	URA2	42151	144240
YHR148W	IMP3	4.14747e+06	14173000
YNR038W	DBP6	41175.9	140330
YGL111W	NSA1	49436.3	168250
YKR092C	SRP40	59416.9	202020
YJR041C	URB2	19017.7	64142
YBR127C	VMA2	182241	610700
YBR154C	RPB5	38173.3	126300
YOR317W	FAA1	27555.1	90758
YMR229C	RRP5	2.5225e+06	8242600
YGR103W	NOP7	120356	390670
YHR169W	DBP8	50972.7	164910
YOL145C	CTR9	62430.5	201020
YNL248C	RPA49	260791	834260
YOR294W	RRS1	388737	1219500
YDR496C	PUF6	275224	858390
YML074C	FPR3	206968	644290
YDR427W	RPN9	4005.57	12382
YHR027C	RPN1	32215.1	99067
YMR310C	YMR310C	13662	41020
YER021W	RPN3	24253.6	72342
YPL211W	NIP7	16577.6	49219
YGL171W	ROK1	419550	1244200
YLR222C	UTP13	7.58529e+06	22470000
YDL113C	ATG20	61223.1	180860
YDL007W	RPT2	32099	94490
YGR090W	UTP22	3.72103e+06	10942000
YLR342W;YGR032W	FKS1	21514.6	63187
YPL012W	RRP12	9.91859e+06	28297000
YER025W	GCD11	64430.2	182650
YEL031W	SPF1	13360.8	37598
YJL010C	NOP9	22066.3	62076
YLL008W	DRS1	70552.9	195170
YNL061W	NOP2	142826	392790
YMR290C	HAS1	1.08771e+06	2975500
YLR002C	NOC3	17973.6	49120
YLR449W	FPR4	66656.2	181420
YLR196W	PWP1	40821.5	109250
YPL217C	BMS1	9.16103e+06	24441000
YOR326W;YAL029C	MYO2	17836.9	46597
YOL010W	RCL1	7.19768e+06	18144000
YPL079W	RPL21B	36491.7	91928
YDL208W	NHP2	124667	307670
YDL153C	SAS10	4.78503e+06	11707000
YDR120C	TRM1	52853.9	127640
YGL120C	PRP43	79270.5	189560
YOR096W	RPS7A	1.77849e+07	42240000
YBR267W	REI1	24340.7	56493
YPR080W;YBR118W	TEF1	1.1635e+06	2690800
YEL051W	VMA8	41248.5	94156
YMR186W;YPL240C	HSC82	149419	340970
YLR068W	FYV7	12793.4	28765
YEL026W	SNU13	3.72151e+06	8339200
YKL009W	MRT4	729410	1634300
YJL014W	CCT3	167699	375050
YOR004W	UTP23	75090.8	163860
YML093W	UTP14	4.55916e+06	9922400
YOL077C	BRX1	331043	714520
YLR175W	CBF5	1.23264e+06	2658000
YKL082C	RRP14	44272.9	95317
YJL111W	CCT7	215630	458530
YJL002C	OST1	66295.7	136390
YLR276C	DBP9	165909	341210
YPL093W	NOG1	107559	221030
YNL175C	NOP13	193879	396760
YOR039W	CKB2	172962	351030
YCL031C	RRP7	1.00913e+06	2043900
YNL064C	YDJ1	118540	238680
YDR101C	ARX1	205964	413850
YJR064W	CCT5	269683	537990
YCR016W	YCR016W	177147	351580
YGR060W	ERG25	33625.7	65724
YDR212W	TCP1	217445	422340
YHR082C	KSP1	30093.2	58114
YDL213C	NOP6	134479	258970
YFL037W	TUB2	115125	221270
YLR344W	RPL26A	367990	706090
YLR367W;YJL190C	RPS22B	2.07222e+07	39281000
YHR066W	SSF1	143770	272400
YGL137W	SEC27	14957.7	28245
YGL195W	GCN1	12500.6	23372
YHR089C	GAR1	928902	1728100
YAL025C	MAK16	74608.1	138050
YPR183W	DPM1	38468.4	71028
YGR054W	YGR054W	48936.6	89638
YMR309C	NIP1	22026.4	40288
YDL229W	SSB1	6.95669e+06	12520000
YJR077C	MIR1	19949.2	35542
YCL037C	SRO9	523059	908320
YDL143W	CCT4	783572	1351700
YDR188W	CCT6	503956	856320
YNL252C	MRPL17	28567.6	48446
YGL019W	CKB1	212098	356710
YOR272W	YTM1	290661	487680
YMR143W;YDL083C	RPS16A	8.74208e+06	14663000
YOR206W	NOC2	107100	179000
YIL105C	SLM1	30212.9	50403
YKR060W	UTP30	426700	707730
YLR340W	RPP0	2.6032e+07	42845000
YBL104C	SEA4	32966.4	54195
YOR056C	NOB1	1.69816e+06	2779900
YDR127W	ARO1	12724.4	20756
YBR084W;YGR204W	MIS1	810973	1319900
YMR049C	ERB1	276930	450240
YOL080C	REX4	36609	59120
YJL008C	CCT8	740588	1193400
YML056C	IMD4	594665	957800
YLR448W	RPL6B	5.42572e+06	8732900
YMR015C	ERG5	21182	33952
YOL127W	RPL25	2.04125e+07	32653000
YGR081C	SLX9	1.49734e+06	2388900
YPR132W;YGR118W	RPS23B	7.60501e+06	12127000
YIL142W	CCT2	666901	1062500
YBR142W	MAK5	477087	758220
YLR419W	YLR419W	23855.6	37683
YDL130W	RPP1B	1.90443e+06	3003600
YGR192C;YJR009C;YJL052W	TDH3	375030	580160
YGL008C;YPL036W	PMA1	128865	197190
YPL043W	NOP4	98049.9	148970
YGL031C	RPL24A	1.55263e+07	23326000
YDR381W	YRA1	781999	1169600
YPL249C-A;YMR194W	RPL36B	1.1067e+07	16492000
YEL055C	POL5	110340	163360
YPL237W	SUI3	319175	468940
YER165W	PAB1	1.23397e+06	1807000
YPL131W	RPL5	4.89415e+07	71326000
YOL041C	NOP12	576010	838140
YHL034C	SBP1	334225	485490
YNL299W;YOL115W	TRF5	16340.4	23397
YGL100W	SEH1	23179.3	32969
YIL052C;YER056C-A	RPL34B	2.89403e+06	4034100
YLR185W	RPL37A	117020	162570
YER110C	KAP123	91474.8	124880
YOR312C;YMR242C	RPL20B	1.39681e+07	18980000
YKL152C	GPM1	35546.8	47834
YPL143W	RPL33A	1.03229e+07	13848000
YOR202W	HIS3	848452	1136500
YHR007C	ERG11	19961.3	26681
YGL103W	RPL28	5.94653e+06	7916100
YLR044C	PDC1	50003.7	65394
YLR150W	STM1	2.35059e+06	3050800
YNL162W;YHR141C	RPL42A	243891	316180
YDR087C	RRP1	68848.3	88859
YDL082W	RPL13A	1.34612e+06	1720400
YOR061W	CKA2	335894	426340
YGR034W	RPL26B	9.51392e+06	12026000
YBR079C	RPG1	26226.7	32702
YER120W	SCS2	186269	231150
YJR145C;YHR203C	RPS4A	2.02238e+07	24981000
YGL147C	RPL9A	1.71232e+07	21004000
YBR191W	RPL21A	7.64385e+06	9374500
YMR247C	RKR1	183390	223480
YLL024C	SSA2	142681	173560
YBR084C-A;YBL027W	RPL19A	9.5663e+06	11635000
YMR272C	SCS7	18871.3	22794
YPL220W;YGL135W	RPL1A	1.71413e+07	20703000
YLR075W	RPL10	1.49069e+07	17830000
YNR021W	YNR021W	74994	89579
YDR012W	RPL4B	261396	311350
YJL189W	RPL39	2.43588e+06	2898600
YPL231W	FAS2	25438	29605
YLR029C;YMR121C	RPL15A	7.00932e+06	8096100
YNL069C	RPL16B	1.20246e+07	13859000
YEL054C;YDR418W	RPL12A	2.54029e+07	29230000
YIL035C	CKA1	249976	285430
YPL218W	SAR1	48093.4	54757
YBR031W	RPL4A	6.82822e+07	77383000
YLL045C	RPL8B	1.43794e+07	16255000
YJL177W	RPL17B	673688	757430
YBR189W	RPS9B	9.70288e+06	10860000
YOR167C;YLR264W	RPS28A	2.96419e+06	3311800
YMR142C	RPL13B	4.29204e+07	47859000
YIL018W;YFR031C-A	RPL2B	5.27595e+07	58757000
YJL033W	HCA4	419187	466470
YJR123W	RPS5	1.69526e+07	18677000
YLR056W	ERG3	12561.1	13837
YJL191W;YCR031C	RPS14B	6.72768e+06	7375000
YGL076C	RPL7A	2.5473e+07	27881000
YOR369C	RPS12	8.50388e+06	9261500
YIL133C	RPL16A	2.5669e+06	2783300
YDL191W;YDL136W	RPL35A	2.0196e+07	21722000
YPR143W	RRP15	97757.1	104440
YKL180W	RPL17A	2.17832e+07	23155000
YFR001W	LOC1	201549	212830
YDR382W	RPP2B	781575	814940
YKR024C	DBP7	66376.8	68679
YOL120C;YNL301C	RPL18A	8.18885e+06	8471400
YOL039W	RPP2A	689717	713420
YDR060W	MAK21	564977	583060
YLR432W;YAR075W	IMD3	5.69562e+06	5798400
YMR128W	ECM16/DHR1	288350000	288350000
YDR064W	RPS13	2.35809e+07	23306000
YOR234C	RPL33B	3.30414e+06	3259400
YAL035W	FUN12	234055	228530
YHR052W	CIC1	586015	571500
YDR025W;YBR048W	RPS11A	7.47581e+06	7234000
YLR249W	YEF3	132555	127130
YNL002C	RLP7	414626	396460
YHR216W;YAR073W	IMD2	250472	239180
YGR148C	RPL24B	307065	292730
YPR137C-B;YER138C;YPR158C-D;YML045W;YML039W;YLR227W-B;YJR027W;YPL257W-B;YLR157C-B;YDR365W-B;YPR158W-B;YHR214C-B;YDR261C-D;YOL103W-B;YGR038C-B;YDR316W-B;YDR098C-B;YOR142W-B;YMR050C;YJR029W;YGR161C-D;YGR027W-B;YER160C;YBR012W-B;YDR210C-D;YPR137C-A;YPL257W-A;YNL054W-A;YLR157C-A;YER137C-A;YDR365W-A;YDR261C-C;YAR010C;YPR158W-A;YPR158C-C;YOR142W-A;YMR051C;YML045W-A;YML040W;YLR256W-A;YLR227W-A;YJR028W;Y…	YPR137C-B	87224.8	81887
YGL244W	RTF1	311941	292110
YDR225W;YBL003C	HTA1	5.94242e+06	5510200
YOR244W	ESA1	121800	112690
YDR190C	RVB1	35346	32594
YPL009C	TAE2	171558	157410
YPR102C;YGR085C	RPL11A	1.16736e+07	10663000
YER102W;YBL072C	RPS8B	1.13863e+07	10306000
YML024W;YDR447C	RPS17A	2.09932e+07	18981000
YKL156W;YHR021C	RPS27A	1.33559e+07	12064000
YOR063W	RPL3	1.57368e+07	14163000
YGL099W	LSG1	275914	246180
YBL092W	RPL32	2.26942e+06	2009200
YPL090C;YBR181C	RPS6A	1.46879e+07	12874000
YPL198W	RPL7B	89393.9	78169
YJL122W	ALB1	44587.5	38678
YBR087W	RFC5	24021.3	20641
YHR127W	YHR127W	97298.6	81640
YBL047C	EDE1	93114	78001
YGL055W	OLE1	18385	15378
YHL033C	RPL8A	1.49807e+06	1233300
YHR010W;YDR471W	RPL27A	1.4262e+07	11728000
YMR080C	NAM7	19576.6	15871
YML073C	RPL6A	1.98887e+06	1608600
YGL030W	RPL30	3.30801e+07	26380000
YGL246C	RAI1	63065.6	49001
YNR046W	TRM112	1.36656e+06	1046200
YJL034W	KAR2	28717.7	21953
YML026C;YDR450W	RPS18B	1.59243e+07	12091000
YAL005C;YBL075C	SSA1	1.69586e+06	1278700
YCR047C	BUD23	9.49468e+06	7128900
YHL001W;YKL006W	RPL14B	2.12594e+07	15935000
YIL069C;YER074W	RPS24B	1.12685e+07	8409800
YLR406C;YDL075W	RPL31B	1.23337e+07	9185000
YER117W;YBL087C	RPL23B	4.31636e+06	3202100
YLR325C	RPL38	9.12788e+06	6626200
YGR271C-A	EFG1	251174	179110
YNL030W;YBR009C	HHF2	2.46964e+06	1749200
YPR016C	TIF6	916490	641100
YOL121C;YNL302C	RPS19A	3.92463e+06	2658700
YNL209W	SSB2	49165.3	31205
YKL182W	FAS1	76401	47427
YGR162W	TIF4631	96288.5	59538
YDR224C;YBL002W	HTB1	1.48609e+06	880890
YGL173C	XRN1	108863	62855
YNL067W	RPL9B	4.47266e+06	2393800
YLR003C	CMS1	103433	54998
YLR441C	RPS1A	1.59497e+06	846410
YIL107C	PFK26	110623	57289
YNL031C;YBR010W	HHT2	243625	123860
YHL038C	CBP2	39095.1	19207
YJL117W	PHO86	26532.8	12972
YEL002C	WBP1	56097.3	27400
YDR494W	RSM28	255480	121410
YOR017W	PET127	54259.6	25678
YGR234W	YHB1	27887.7	11872
YJL036W	SNX4	44087.9	18423
YNL096C	RPS7B	4.08565e+06	1696500
YML063W	RPS1B	8.46661e+06	3512800
YDL060W	TSR1	93189	38506
YBR263W	SHM1	623119	255940
YPL235W	RVB2	58414	23778
YHL015W	RPS20	4.60041e+06	1859100
YOR201C	MRM1	220506	87960
YOR261C	RPN8	67709.9	26767
YPR043W;YJR094W-A	RPL43A	3.93286e+06	1529800
YLR009W	RLP24	314167	122180
Q0250	COX2	68553.1	26169
YNL137C	NAM9	94114.5	35601
YDR194C	MSS116	1.41217e+06	529910
YOR091W	TMA46	174002	64598
YLR061W	RPL22A	1.07905e+07	4003900
YPL266W	DIM1	3.22163e+06	1190100
YGL189C;YER131W	RPS26A	2.91943e+06	1073400
YJR144W	MGM101	129990	45428
YLR312W-A	MRPL15	134914	46353
YOR145C	PNO1/DIM2	2.78454e+06	945550
YLR259C	HSP60	223071	74115
YDL051W	LHP1	43120	14066
YOL040C	RPS15	2.76966e+06	883590
YLR167W;YKR094C;YIL148W;YLL039C	RPS31	1.59243e+06	501360
YML072C	TCB3	116153	36523
YBL030C	PET9	348597	103240
YDL202W	MRPL11	156134	44818
YGL123W	RPS2	7.27511e+06	2021500
YFL039C	ACT1	333475	92645
YBL099W	ATP1	408142	113190
YMR014W	BUD22	62588.9	16589
YJR121W	ATP2	456460	120030
YNL085W	MKT1	104192	27237
YDR347W	MRP1	215848	55366
YOR288C	MPD1	69264.5	17596
YHR174W;YGR254W	ENO2	26530.4	6311
YGR165W	MRPS35	33531.3	7807
YPL118W	MRP51	97662.8	22620
YAL036C	RBG1	209206	47565
YNL178W	RPS3	1.24244e+07	2811600
YDR322W	MRPL35	202698	45355
YMR024W	MRPL3	87454.7	18676
YLR333C;YGR027C	RPS25B	3.74426e+06	755100
YDR175C	RSM24	217881	41656
YKR006C	MRPL13	280003	48262
YJL136C	RPS21B	4.41096e+06	734740
YGR084C	MRP13	172296	28541
YLR388W;YDL061C	RPS29A	262691	43129
YDR538W	PAD1	75271	12113
YOR293W;YMR230W	RPS10A	7.33874e+06	1149900
YLR048W;YGR214W	RPS0B	1.03658e+07	1424600
YMR116C	ASC1	1.57005e+07	2072500
YDR091C	RLI1	47866	5697
YJL081C	ARP4	102340	11719
YFL034C-A	RPL22B	1.34442e+06	151490
YOR158W	PET123	215171	23522
YHL004W	MRP4	132821	13151
YML025C	YML6	154767	15307
YDR172W	SUP35	1.84007e+06	169740
YGR002C	SWC4	219925	18369
YDR337W	MRPS28	236233	16577
YPL081W	RPS9A	303327	14338
YOR198C	BFR1	514820	11891
YNL055C	POR1	936427	18080
Q0140	VAR1	59217.3	0
YBL022C	PIM1	39372.1	0
YBR019C	GAL10	116160	0
YBR020W	GAL1	58320.9	0
YBR221C	PDB1	27695.4	0
YBR283C	SSH1	23104.3	0
YCR046C	IMG1	62037.3	0
YCR077C	PAT1	20686	0
YDR041W	RSM10	224147	0
YDR116C	MRPL1	183402	0
YDR237W	MRPL7	20494.8	0
YDR343C;YDR342C	HXT6	60025.4	0
YDR359C	EAF1	110208	0
YDR462W	MRPL28	28363.2	0
YDR515W	SLF1	14660.1	0
YFL016C	MDJ1	13137	0
YFL024C	EPL1	121002	0
YGL049C	TIF4632	30482.7	0
YGL054C	ERV14	81070.7	0
YGL064C	MRH4	27301	0
YGL129C	RSM23	117484	0
YGL205W	POX1	12691.8	0
YGR178C	PBP1	46965.9	0
YGR285C	ZUO1	31068.2	0
YHR064C	SSZ1	46148.1	0
YHR121W	LSM12	29548.8	0
YHR147C	MRPL6	22493.4	0
YJL096W	MRPL49	52272	0
YJR045C	SSC1	64317.7	0
YJR084W	YJR084W	15394.4	0
YJR113C	RSM7	25729.5	0
YJR143C	PMT4	13664.4	0
YKR001C	VPS1	4356.4	0
YKR057W	RPS21A	916804	0
YLL001W	DNM1	8420.04	0
YLR081W	GAL2	36958.6	0
YOR182C;YLR287C-A	RPS30B	809896	0
YLR372W	ELO3	7212.68	0
YLR387C	REH1	34197.9	0
YLR439W	MRPL4	103725	0
YML120C	NDI1	37853.9	0
YMR145C	NDE1	13243.4	0
YMR146C	TIF34	40810.6	0
YMR188C	MRPS17	103522	0
YMR193W	MRPL24	63755.2	0
YMR205C	PFK2	4386.65	0
YNL007C	SIS1	16231.6	0
YNL110C	NOP15	38972.9	0
YNL177C	MRPL22	27631.3	0
YNL185C	MRPL19	208952	0
YNL212W	VID27	24268.1	0
YNL306W	MRPS18	31505	0
YPL154C	PEP4	48158.7	0
YPL173W	MRPL40	84396.4	0
YPR095C	SYT1	27867.2	0
YPR187W	RPO26	58750.3	0

## Sheet: Supplementary Figure 8
Protein IDs	iBAQ Utp10-FTpA Krr1-AID (-AUXIN) (normalized)	iBAQ UTP10-FTpA Krr1-AID (+AUXIN)
CKB2_YOR039W	0	7594.1
ECM32_YER176W	0	17644
RAI1_YGL246C	0	40817
RPL37B_YDR500C	0	19800
SPO75_YLL005C	0	42798
SWC4_YGR002C	0	3064.5
TAE2_YPL009C	0	42487
TOM1_YDR457W	0	20533
MRPL17_YNL252C	7351.95	111880
COP1_YDL145C	3926.81	23709
NSA1_YGL111W	18353.5	101450
ENO2_YHR174W;ENO1_YGR254W	15415.8	80303
RPF1_YHR088W	13526.8	67514
RRP36_YOR287C	191648	786100
UBP10_YNL186W	41919.5	164570
YGR251W_YGR251W	145609	523070
PAT1_YCR077C	36007.3	125150
DHR2_YKL078W	239289	823850
SEC61_YLR378C	30014	101160
YMR265C_YMR265C	90850.4	275060
YMR310C_YMR310C	43970.9	132530
SNU13_YEL026W	1.20094e+07	32244000
NOP6_YDL213C	752800	2007500
SSB2_YNL209W	27785.1	71091
RPP1A_YDL081C	195613	483800
HCA4_YJL033W	2.25511e+06	5351000
TOD6_YBL054W	18238.7	43257
SSA1_YAL005C	27234	61397
DBP2_YNL112W	188280	420940
NDE1_YMR145C	131386	280460
EFG1_YGR271C-A	5.20691e+06	10520000
RPA12_YJR063W	96762.5	188270
ESF1_YDR365C	1.57342e+06	2936100
YGR283C_YGR283C	67758.9	126360
DBP3_YGL078C	12314.4	22964
CMS1_YLR003C	1.2717e+06	2365800
BUD22_YMR014W	1.50871e+06	2645800
ABF2_YMR072W	169527	286260
RPB10_YOR210W	356522	601680
RVB1_YDR190C	45412.9	74782
MRD1_YPR112C	1.03927e+06	1705800
ESF2_YNR054C	1.09037e+06	1787400
URA7_YBL039C	26419.6	42610
UTP13_YLR222C	1.1351e+07	17993000
UTP18_YJL069C	1.44302e+07	22848000
RRP1_YDR087C	245550	370880
UTP21_YLR409C	1.24055e+07	18583000
FPR4_YLR449W	258792	387220
YHB1_YGR234W	38028.1	54993
SRO9_YCL037C	487915	704710
NOP9_YJL010C	519267	749950
HSC82_YMR186W;HSP82_YPL240C	132308	188560
ENP2_YGR145W	2.63491e+06	3727400
RPA34_YJL148W	146367	203430
RPN5_YDL147W	31754.6	43999
OSH3_YHR073W	14627.1	19824
NHP2_YDL208W	855429	1155700
LSG1_YGL099W	71829.4	95994
CCT6_YDR188W	501418	663060
DIP2_YLR129W	1.30426e+07	17242000
TCP1_YDR212W	350965	463290
YGR054W_YGR054W	23547.7	30905
CKB1_YGL019W	11306.6	14819
UTP5_YDR398W	3.9862e+07	52223000
VPS1_YKR001C	65386.1	84421
UTP7_YER082C;REV__DAD3_YBR233W-A	1.07104e+07	13765000
RPC19_YNL113W	123066	155910
TEF4_YKL081W;CAM1_YPL048W	181514	228390
UTP11_YKL099C	5.29815e+06	6585800
RRP9_YPR137W	1.23086e+07	15196000
HAS1_YMR290C	3.36559e+06	4151700
NIP7_YPL211W	99283.9	121920
FCF1_YDR339C	2.50096e+06	3064200
EFT2_YDR385W;EFT1_YOR133W	195246	238200
ACT1_YFL039C	126242	152210
PWP2_YCR057C	1.09055e+07	13127000
RPB8_YOR224C	182034	217160
GBP2_YCL011C	159944	187770
DBP8_YHR169W	589013	686780
LCP5_YER127W	2.05411e+06	2359000
YDJ1_YNL064C	236380	267510
TIF6_YPR016C	314607	349600
SRP40_YKR092C	3.22108e+06	3574900
CCT5_YJR064W	219342	243050
RPS5_YJR123W	1.27554e+07	13972000
UTP6_YDR449C	1.09019e+07	11920000
MPP10_YJR002W	1.49488e+07	16112000
EDE1_YBL047C	55464.6	59683
SOF1_YLL011W	9.07279e+06	9751500
CTR9_YOL145C	53538.7	57420
VID27_YNL212W	35727.2	38251
BUD21_YOR078W	1.33157e+07	14065000
YTM1_YOR272W	629076	652070
RPL10_YLR075W	1.79815e+06	1863400
RPN1_YHR027C	71004.3	72913
BFR2_YDR299W	3.43341e+06	3520600
ECM33_YBR078W	84166.6	85636
NOP16_YER002W	344474	348870
SSA2_YLL024C;SSA3_YBL075C	1.35735e+06	1369200
UTP10_YJL109C	49335000	49335000
NSA2_YER126C	55509	55393
YEF3_YLR249W;HEF3_YNL014W	244494	243540
UTP9_YHR196W	5.04678e+07	50247000
RPC40_YPR110C	284495	282990
HTB2_YBL002W;HTB1_YDR224C	5.12103e+06	5086100
NSR1_YGR159C	1.43464e+06	1418100
FCF2_YLR051C	5.14568e+06	5053500
UTP4_YDR324C	4.03259e+07	39199000
CCT2_YIL142W	467815	452880
IMP4_YNL075W	1.07595e+07	10402000
NOB1_YOR056C	726102	699960
CDC73_YLR418C	45630.3	43798
RTF1_YGL244W	123533	116890
RPA135_YPR010C	250755	235410
SAS10_YDL153C	7.41732e+06	6935800
NOP1_YDL014W	3.43295e+07	32066000
NAM7_YMR080C	14175.5	13179
TEF2_YBR118W;TEF1_YPR080W	4.11924e+06	3828900
CDC19_YAL038W;PYK2_YOR347C	239197	221410
TDH3_YGR192C;TDH2_YJR009C;TDH1_YJL052W	429115	395630
CCT8_YJL008C	612038	561370
SAR1_YPL218W	132510	121390
LHP1_YDL051W	149179	136450
PDC1_YLR044C;PDC5_YLR134W;THI3_YDL080C	169726	155220
XRN1_YGL173C	71344.2	64837
RPL38_YLR325C	1.34742e+06	1224400
SSF1_YHR066W	84688.7	76811
ERB1_YMR049C	1.07549e+06	967570
UTP8_YGR128C	4.18537e+07	37238000
IMP3_YHR148W	9.52975e+06	8475600
GDE1_YPL110C	44629.1	39367
RKR1_YMR247C	52386	46061
SPF1_YEL031W	132260	116160
RPL22A_YLR061W	558825	489750
NAN1_YPL126W	5.58687e+07	48503000
HHT2_YNL031C;HHT1_YBR010W	832941	722270
SUR4_YLR372W	306065	263780
RRT14_YIL127C	1.73875e+06	1490700
PRT1_YOR361C	35594	30434
CCT7_YJL111W	328476	279300
RPL26A_YLR344W	55972.8	47570
NOP56_YLR197W	2.55546e+07	21461000
UTP15_YMR093W	5.85339e+07	48971000
RPL31A_YDL075W	45024.1	37353
RPA190_YOR341W;RPO21_YDL140C	138270	114700
GCD11_YER025W	128649	106580
CCT4_YDL143W	632429	522910
REX4_YOL080C	190163	157120
RPL30_YGL030W	5.25712e+06	4339400
SSB1_YDL229W	2.91185e+06	2401900
LOC1_YFR001W	359354	292380
RPT6_YGL048C	161046	130980
RPL25_YOL127W	3.19506e+06	2586800
PRP43_YGL120C;PRP2_YNR011C	2.54919e+06	2060500
MAK11_YKL021C	203711	164390
ERG2_YMR202W	317439	254210
RPN3_YER021W	44900.1	35702
SEC27_YGL137W	41960.9	33337
SCS2_YER120W	1.17362e+06	929290
RLP24_YLR009W	484915	383670
ATP1_YBL099W	207952	164160
RPS4B_YHR203C;RPS4A_YJR145C	8.53622e+06	6710300
ISW1_YBR245C	31561.7	24692
RPT2_YDL007W	85858.2	67162
TUB2_YFL037W	396584	309840
ATP2_YJR121W	165945	128990
MAK16_YAL025C	661989	510910
GCN1_YGL195W	25468.9	19573
RPT4_YOR259C	62079.4	47661
DPM1_YPR183W	265221	203160
GPM1_YKL152C	70332.3	53339
RPL37A_YLR185W	54253.7	40492
ACC1_YNR016C;HFA1_YMR207C	15483.1	11484
RPN8_YOR261C	70514.4	52131
FAA1_YOR317W	61727.3	45532
AHA1_YDR214W	115133	84763
RPA49_YNL248C	296252	217550
NOG1_YPL093W	427737	313880
TUB1_YML085C	113940	83543
CCT3_YJL014W	418307	305090
RRP15_YPR143W	167200	121630
PHO88_YBR106W	173860	126340
RPN2_YIL075C	83852.8	60906
KRE33_YNL132W	3.2915e+06	2368400
GSF2_YML048W	76919.6	55148
VMA2_YBR127C	321894	227130
TIF34_YMR146C	96888.1	68221
RTN1_YDR233C	286898	201450
TCB3_YML072C	227072	156700
NOP4_YPL043W	751024	517080
PFK26_YIL107C	8036.4	5510.1
PMA1_YGL008C;PMA2_YPL036W	938417	628440
RPN6_YDL097C	54954.8	36726
PSA1_YDL055C	105830	70586
RPL11B_YGR085C;RPL11A_YPR102C	2.35446e+06	1568600
FKS1_YLR342W;GSC2_YGR032W;FKS3_YMR306W	89419	59556
SIR3_YLR442C	28059.1	18627
CBF5_YLR175W	2.0734e+06	1370300
RPL42B_YHR141C;RPL42A_YNL162W	221760	146280
GFA1_YKL104C	110779	72918
SSC1_YJR045C;ECM10_YEL030W	225373	148070
NOP7_YGR103W	552686	362080
DBP9_YLR276C	317378	207550
NOP58_YOR310C	1.25042e+07	8137600
DED1_YOR204W;DBP1_YPL119C	119060	77266
MAK21_YDR060W	1.09172e+06	706240
NOP10_YHR072W-A	487517	313060
SAC1_YKL212W	158276	101560
RPL6A_YML073C	407239	259950
YRA1_YDR381W	492784	314470
HTA2_YBL003C;HTA1_YDR225W	8.36737e+06	5326400
RPT1_YKL145W	79923.1	50853
IST2_YBR086C	132790	84406
RPG1_YBR079C	40774.4	25819
EBP2_YKL172W	741946	466600
HSP60_YLR259C	179111	112210
RRS1_YOR294W	805431	502830
RLP7_YNL002C	1.14288e+06	705370
CIC1_YHR052W	1.7216e+06	1060000
FPR3_YML074C	271881	166210
YNR021W_YNR021W	86436.9	52699
NOP2_YNL061W	375061	228580
RPS8B_YER102W;RPS8A_YBL072C	8.81438e+06	5336900
RPP2A_YOL039W	188954	114370
NOP15_YNL110C	475393	286860
RPS12_YOR369C	2.2173e+06	1337300
RPL31B_YLR406C	1.50976e+06	910350
RPL24A_YGL031C	2.16111e+06	1302400
BRX1_YOL077C	1.25016e+06	750740
ERG1_YGR175C	134567	80565
RFC3_YNL290W	37755.6	22473
SSS1_YDR086C	212024	126130
RPL23B_YER117W;RPL23A_YBL087C	711666	419080
SEC4_YFL005W;YPT6_YLR262C	149945	87804
PUF6_YDR496C	474275	277290
PEP4_YPL154C	142526	83127
IMD4_YML056C	705435	408710
LEO1_YOR123C	69646.4	40268
IMD3_YLR432W	4.57252e+06	2640500
TCB2_YNL087W	24276.4	14003
MRT4_YKL009W	1.00899e+06	576680
MIR1_YJR077C	205747	117550
RPL6B_YLR448W	3.54348e+06	2007600
RPS0B_YLR048W;RPS0A_YGR214W	1.67185e+06	941150
ARX1_YDR101C	61947.7	34652
URA2_YJL130C	128880	71876
ERG6_YML008C	134714	74990
RPA43_YOR340C	46942.3	26116
RPL7A_YGL076C	5.78986e+06	3214400
RPL5_YPL131W	6.21881e+06	3450600
RPF2_YKR081C	287434	158260
DBP6_YNR038W	179998	98899
RPL32_YBL092W	487655	266750
RPP2B_YDR382W	319414	174630
RVB2_YPL235W	68801.4	37374
NUG1_YER006W	159929	86388
RPL1B_YGL135W;RPL1A_YPL220W	3.89359e+06	2096200
CKA2_YOR061W	31518.9	16920
TIF2_YJL138C;TIF1_YKR059W	342713	183710
GAR1_YHR089C	2.88291e+06	1531400
PET9_YBL030C;AAC3_YBR085W	283745	149610
PXR1_YGR280C	385210	202060
RPS10B_YMR230W;RPS10A_YOR293W	1.85754e+06	970640
FAS2_YPL231W	41037.7	21387
NIP1_YMR309C	33916.2	17543
URB1_YKL014C	167553	86299
RPL35B_YDL136W;RPL35A_YDL191W	4.17909e+06	2132000
FAA4_YMR246W;FAA3_YIL009W	151953	77434
RPS16B_YDL083C;RPS16A_YMR143W	4.25625e+06	2165000
RPL16B_YNL069C	2.02701e+06	1029000
RPL4A_YBR031W	7.41334e+06	3735200
RPL9B_YNL067W	150352	75696
POR1_YNL055C	355557	178710
RPL14B_YHL001W;RPL14A_YKL006W	3.19092e+06	1589800
BFR1_YOR198C	8072.22	3988.2
STM1_YLR150W	611042	300660
KAP123_YER110C	227822	110060
YPR137C-B_YPR137C-B;	89024.1	42581
SAM1_YLR180W;SAM2_YDR502C	118564	56423
RPS20_YHL015W	1.80396e+06	856490
RRP5_YMR229C	4.35575e+06	2052100
PAB1_YER165W	1.40132e+06	656780
ERG11_YHR007C	245688	114660
RPL19B_YBL027W;RPL19A_YBR084C-A	4.4796e+06	2083400
JIP5_YPR169W	29960.4	13932
RPT5_YOR117W	158429	73130
RPL9A_YGL147C	2.17091e+06	999610
RPS7A_YOR096W	5.37714e+06	2438500
NOP8_YOL144W	316000	142970
RPP0_YLR340W	4.849e+06	2188800
RPS3_YNL178W	3.23853e+06	1456900
ASC1_YMR116C	2.13065e+06	957950
SUP35_YDR172W	221179	99359
RPS25B_YLR333C;RPS25A_YGR027C	2.03206e+06	907090
RPL3_YOR063W	3.06845e+06	1364200
RPL17A_YKL180W	582936	258120
MAK5_YBR142W	415613	182940
MSS116_YDR194C	158276	69293
RPL28_YGL103W	1.58107e+06	686890
PFK1_YGR240C	108262	46849
YCR016W_YCR016W	243682	105210
RPL27B_YDR471W;RPL27A_YHR010W	8.01604e+06	3459500
RPL17B_YJL177W	4.11128e+06	1762600
RPL21B_YPL079W	52597.3	22420
NOC2_YOR206W	661913	273700
CDC14_YFR028C	259496	106970
RPL12B_YDR418W;RPL12A_YEL054C	4.30524e+06	1773400
KAR2_YJL034W	146056	59827
RPL20B_YOR312C;RPL20A_YMR242C	5.03056e+06	2059600
RPL34B_YIL052C;RPL34A_YER056C-A	940545	384310
RPL8B_YLL045C	4.19333e+06	1706100
RPL21A_YBR191W	2.30165e+06	931140
RPL16A_YIL133C	2.1977e+06	887910
RPS11B_YBR048W;RPS11A_YDR025W	6.50095e+06	2611900
RPL26B_YGR034W	2.17612e+06	868460
KSP1_YHR082C	46176.8	18405
RPS9B_YBR189W	5.25085e+06	2073400
RPL13B_YMR142C	8.05569e+06	3170600
UTP30_YKR060W	1.39103e+06	546210
RPS23B_YPR132W;RPS23A_YGR118W	2.01231e+06	790020
RPL2B_YIL018W;RPL2A_YFR031C-A	7.06017e+06	2750600
OLE1_YGL055W	198078	76696
RPL36B_YPL249C-A	3.32962e+06	1285600
PAF1_YBR279W	97335.1	36863
RPT3_YDR394W	79760.8	29848
RPL33A_YPL143W	3.5966e+06	1342800
SBP1_YHL034C	322567	117780
NOP12_YOL041C	1.60388e+06	582510
RPS26B_YER131W;RPS26A_YGL189C	1.14505e+06	411780
RPS6B_YBR181C;RPS6A_YPL090C	7.047e+06	2533300
RPP1B_YDL130W	1.18098e+06	424380
RLI1_YDR091C	63268.9	22634
RPS2_YGL123W	1.78391e+06	634770
RPS31_YLR167W	1.23718e+06	435230
TIF4631_YGR162W	49246.2	17158
TRM1_YDR120C	18843.3	6523.9
FAS1_YKL182W	64320.6	22174
HHF2_YNL030W;HHF1_YBR009C	7.87612e+06	2710400
RPL43B_YJR094W-A;RPL43A_YPR043W	2.32109e+06	797700
NOG2_YNR053C	114426	37880
RPL8A_YHL033C	208534	66603
RPL33B_YOR234C	844958	269750
NOP13_YNL175C	583502	184760
RPS24B_YIL069C;RPS24A_YER074W	5.32448e+06	1670000
URB2_YJR041C	134552	41628
SUI3_YPL237W	74056.8	22498
MIS1_YBR084W;ADE3_YGR204W	129900	38747
RPS22B_YLR367W;RPS22A_YJL190C	5.85799e+06	1707800
NET1_YJL076W	64008.3	18624
RPS15_YOL040C	451083	130210
RSM28_YDR494W	64544.1	18581
NOC4_YPR144C	2.58807e+06	735900
TCB1_YOR086C	74216.1	21085
RPL15A_YLR029C;RPL15B_YMR121C	3.87338e+06	1084500
SLX9_YGR081C	425120	117920
RPS30B_YOR182C;RPS30A_YLR287C-A	227654	63143
ECM1_YAL059W	639562	173970
RPS21B_YJL136C	746156	194720
RPL39_YJL189W	708068	184020
HRR25_YPL204W;YCK3_YER123W	12588.7	3218.2
ENP1_YBR247C	4.65626e+06	1184100
DBP7_YKR024C	121619	30511
BMS1_YPL217C	2.89531e+06	667320
NOP14_YDL148C	3.76147e+06	840630
RRP12_YPL012W	3.93201e+06	861960
KRI1_YNL308C	601199	131670
RCL1_YOL010W	3.73346e+06	816160
RDH54_YBR073W	3669.32	795.08
RPS19B_YNL302C;RPS19A_YOL121C	2.27868e+06	484070
Dhr1/ECM16_YMR128W	2.0414e+06	430910
EMG1_YLR186W	6.80543e+06	1427100
UTP14_YML093W	2.49071e+06	514610
MGM101_YJR144W	68155.4	13877
RPS7B_YNL096C	772012	156630
DRS1_YLL008W	31296.9	6262.5
RPS1B_YML063W	4.76909e+06	946710
UTP23_YOR004W	256541	49484
RPL4B_YDR012W	65686.1	12652
PUF3_YLL013C	46590.2	8787
RPS1A_YLR441C	771140	143400
RPS17B_YDR447C;RPS17A_YML024W	7.18203e+06	1310500
RPS14B_YJL191W	8.08248e+06	1428900
SGD1_YLR336C	107495	18390
RPS27B_YHR021C;RPS27A_YKL156W	2.47035e+06	401500
MTR4_YJL050W	462473	74102
RPL18B_YNL301C;RPL18A_YOL120C	1.95368e+06	312070
DHR2_YKL078W	2.78846e+06	435020
UTP20_YBL004W	1.73446e+06	259420
RPS18B_YML026C;RPS18A_YDR450W	5.67367e+06	844850
RPS9A_YPL081W	122065	17406
RRP3_YHR065C	77893.2	11090
RPS28A_YOR167C;RPS28B_YLR264W	2.12453e+06	271460
PWP1_YLR196W	243743	31021
POL5_YEL055C	2.70993e+06	315360
FAF1_YIL019W	863405	95894
YKR096W_YKR096W	82458.2	8889.6
IMD2_YHR216W;IMD1_YAR073W;YAR075W_YAR075W	166557	17106
ADH1_YOL086C;ADH2_YMR303C;ADH5_YBR145W	2.12728e+06	209410
RRP4_YHR069C	251137	23151
UTP22_YGR090W	3.32533e+06	299860
RRP7_YCL031C	1.12607e+06	91518
RRP8_YDR083W	503760	40350
RPS13_YDR064W	4.9185e+06	325830
DIM1_YPL266W	863420	49793
RRP40_YOL142W	423068	22600
RRP6_YOR001W	818964	43574
CSL4_YNL232W	455767	23515
DIS3_YOL021C	488130	22660
RRP42_YDL111C	590774	22037
DAK1_YML070W	118239	4118.5
ROK1_YGL171W	1.55872e+06	52168
RRP46_YGR095C	412444	12494
SKI6_YGR195W	377801	11344
KRR1_YCL059C	2.01078e+06	36942
AIM23_YJL131C	439877	0
DBP10_YDL031W	5121.64	0
LRP1_YHR081W	304212	0
MKT1_YNL085W	121495	0
MTR3_YGR158C	195919	0
MVP1_YMR004W	88717.9	0
PET127_YOR017W	10773	0
RPS14A_YCR031C	227853	0
RRP43_YCR035C	256832	0
RRP45_YDR280W	269003	0
RSM24_YDR175C	42025.1	0
SSH1_YBR283C	66163.7	0
TSR1_YDL060W	20807.4	0
YMR326C_YMR326C	936473	0
